# Supplementary material for: Oxyresveratrol as a novel ferroptosis inducer exhibits anticancer activity against breast cancer via the EGFR/PI3K/AKT/GPX4 signalling axis
Source: Front Pharmacol. 2025 Jan 15;15:1527286. doi: 10.3389/fphar.2024.1527286 (PMC11775479; doi:10.3389/fphar.2024.1527286)
Supplement: Supplementary file 2 [file Table1.xlsx]

## Sheet: Sheet1
Supplementary Table 1
Number	Symbol
1	A2M
2	A4GNT
3	AARS
4	ABCA1
5	ABCB1
6	ABCB6
7	ABCC5
8	ABCC8
9	ABCF1
10	ABCF3
11	ABCG1
12	ABCG2
13	ABHD3
14	ABHD4
15	ABHD6
16	ABL1
17	ABL2
18	ACAA1
19	ACAA2
20	ACACA
21	ACACB
22	ACAD10
23	ACAD11
24	ACAD9
25	ACADL
26	ACADM
27	ACADS
28	ACADSB
29	ACADVL
30	ACAT1
31	ACAT2
32	ACBD3
33	ACD
34	ACE
35	ACKR3
36	ACLY
37	ACO1
38	ACO2
39	ACOT12
40	ACOT6
41	ACOT7
42	ACOT8
43	ACOT9
44	ACOX1
45	ACOX2
46	ACOX3
47	ACSBG1
48	ACSBG2
49	ACSL1
50	ACSL3
51	ACSL4
52	ACSL5
53	ACSL6
54	ACSM3
55	ACSM4
56	ACSM5
57	ACTA2
58	ACTB
59	ACTC1
60	ACTG1
61	ACTN1
62	ACTN2
63	ACTN3
64	ACTN4
65	ACTR2
66	ACTR3
67	ACVR1
68	ACVR2A
69	ACVRL1
70	ADA
71	ADAM10
72	ADAM17
73	ADAM23
74	ADAM33
75	ADAMTS1
76	ADAMTS13
77	ADAMTS8
78	ADAR
79	ADARB1
80	ADAT1
81	ADCK3
82	ADCY1
83	ADCY2
84	ADCY3
85	ADCY5
86	ADCYAP1
87	ADCYAP1R1
88	ADH1C
89	ADH5
90	ADI1
91	ADIG
92	ADIPOQ
93	ADIPOR1
94	ADIPOR2
95	ADM
96	ADO
97	ADORA2A
98	ADRA2B
99	ADRB1
100	ADRB2
101	ADRB3
102	AEBP1
103	AES
104	AFF1
105	AGA
106	AGER
107	AGFG1
108	AGGF1
109	AGL
110	AGR2
111	AGRP
112	AGT
113	AGTR1
114	AGTR2
115	AGTRAP
116	AHNAK
117	AHR
118	AHSG
119	AICDA
120	AIFM1
121	AIM2
122	AIMP1
123	AIMP2
124	AIPL1
125	AJAP1
126	AJUBA
127	AK2
128	AK4
129	AKAP8
130	AKAP8L
131	AKR1B1
132	AKR1C2
133	AKR1D1
134	AKR7A2
135	AKT1
136	AKT1S1
137	AKT2
138	AKT3
139	ALAS1
140	ALDH2
141	ALDH3A2
142	ALDH7A1
143	ALDH8A1
144	ALDOA
145	ALDOB
146	ALDOC
147	ALG13
148	ALK
149	ALOX5
150	AMBRA1
151	AMDHD2
152	AMH
153	AMHR2
154	AMOT
155	AMOTL1
156	AMOTL2
157	AMPD3
158	ANAPC1
159	ANAPC2
160	ANG
161	ANGPT1
162	ANGPT2
163	ANGPTL1
164	ANGPTL3
165	ANGPTL4
166	ANKRA2
167	ANKRD10
168	ANO10
169	ANPEP
170	ANTXR1
171	ANXA1
172	ANXA4
173	ANXA5
174	ANXA7
175	AP1B1
176	APAF1
177	APBA1
178	APBB2
179	APC
180	APCS
181	APEX1
182	APEX2
183	APOA1
184	APOA2
185	APOA4
186	APOA5
187	APOB
188	APOC3
189	APOD
190	APOE
191	APOF
192	APOL1
193	APOL2
194	APOL3
195	APOL4
196	APOL5
197	APP
198	APPBP2
199	AQP1
200	AQP2
201	AQP4
202	AR
203	ARAF
204	AREG
205	ARF6
206	ARFIP2
207	ARG1
208	ARHGAP1
209	ARHGAP5
210	ARHGDIA
211	ARHGDIB
212	ARHGEF12
213	ARHGEF2
214	ARHGEF7
215	ARID4B
216	ARID5B
217	ARL4C
218	ARNT
219	ARNT2
220	ARNTL
221	ARPP19
222	ARRB1
223	ARRB2
224	ARRDC3
225	ARVCF
226	ASAH1
227	ASAP1
228	ASB13
229	ASB2
230	ASCC3
231	ASH1L
232	ASPH
233	ATF1
234	ATF2
235	ATF3
236	ATF4
237	ATF5
238	ATF6
239	ATF6B
240	ATG10
241	ATG12
242	ATG16L1
243	ATG16L2
244	ATG3
245	ATG4A
246	ATG4B
247	ATG4C
248	ATG4D
249	ATG5
250	ATG7
251	ATG9A
252	ATG9B
253	ATM
254	ATMIN
255	ATP11B
256	ATP1B1
257	ATP2B1
258	ATP2C1
259	ATP5A1
260	ATP5C1
261	ATP5G2
262	ATP5S
263	ATP6V0B
264	ATP6V1A
265	ATP6V1D
266	ATP6V1F
267	ATP6V1G2
268	ATR
269	ATRIP
270	ATRN
271	ATRX
272	ATXN3
273	AURKA
274	AURKB
275	AXIN1
276	AXIN2
277	AXL
278	B3GALTL
279	B3GNT1
280	B3GNT2
281	B3GNT3
282	B3GNT4
283	B3GNT8
284	B4GALT1
285	B4GALT2
286	B4GALT3
287	B4GALT5
288	BAALC
289	BACE2
290	BACH1
291	BAD
292	BAG1
293	BAG3
294	BAG4
295	BAI1
296	BAIAP2
297	BAK1
298	BAMBI
299	BARD1
300	BAX
301	BBC3
302	BCAR1
303	BCAT1
304	BCCIP
305	BCL10
306	BCL2
307	BCL2A1
308	BCL2L1
309	BCL2L10
310	BCL2L11
311	BCL2L2
312	BCL3
313	BCL6
314	BCL7B
315	BCL9
316	BCR
317	BDH1
318	BDH2
319	BDNF
320	BECN1
321	BFAR
322	BGLAP
323	BHLHE40
324	BID
325	BIK
326	BIRC2
327	BIRC3
328	BIRC5
329	BIRC6
330	BLCAP
331	BLK
332	BLM
333	BLMH
334	BLNK
335	BLVRA
336	BMF
337	BMI1
338	BMP1
339	BMP2
340	BMP3
341	BMP4
342	BMP5
343	BMP6
344	BMP7
345	BMPER
346	BMPR1A
347	BMPR1B
348	BMPR2
349	BNIP2
350	BNIP3
351	BNIP3L
352	BOD1
353	BPGM
354	BPHL
355	BRAF
356	BRCA1
357	BRCA2
358	BRD2
359	BRE
360	BRIP1
361	BRMS1
362	BRP44
363	BRS3
364	BSG
365	BTG1
366	BTG2
367	BTG3
368	BTK
369	BTLA
370	BTNL10
371	BTRC
372	BUB1B
373	BZRAP1
374	BZW2
375	C17ORF85
376	C19ORF24
377	C1D
378	C1GALT1
379	C1GALT1C1
380	C1ORF159
381	C1QA
382	C2CD2
383	C2CD2L
384	C3
385	C3AR1
386	C5
387	C5AR1
388	C7ORF50
389	C9
390	CA4
391	CA9
392	CAB39
393	CAB39L
394	CACNA1F
395	CACNA2D3
396	CAD
397	CADM1
398	CALCA
399	CALCR
400	CALCRL
401	CALD1
402	CALM1
403	CALM3
404	CALR
405	CALU
406	CAMK2N1
407	CAMKK1
408	CAMSAP1
409	CAMSAP2
410	CANT1
411	CAP1
412	CAPN1
413	CAPN2
414	CARD11
415	CARD18
416	CARD6
417	CARTPT
418	CASC3
419	CASK
420	CASP1
421	CASP10
422	CASP14
423	CASP2
424	CASP3
425	CASP4
426	CASP5
427	CASP6
428	CASP7
429	CASP8
430	CASP9
431	CASR
432	CAST
433	CAT
434	CAV1
435	CAV2
436	CAV3
437	CBL
438	CBLB
439	CBLL1
440	CBR1
441	CBR3
442	CBX3
443	CCDC103
444	CCDC85B
445	CCDC86
446	CCDC90A
447	CCDC92
448	CCK
449	CCKAR
450	CCL1
451	CCL11
452	CCL13
453	CCL14
454	CCL15
455	CCL16
456	CCL18
457	CCL19
458	CCL2
459	CCL20
460	CCL21
461	CCL22
462	CCL23
463	CCL24
464	CCL25
465	CCL26
466	CCL27
467	CCL28
468	CCL3
469	CCL3L1
470	CCL4
471	CCL5
472	CCL7
473	CCL8
474	CCNA1
475	CCNA2
476	CCNB1
477	CCNB2
478	CCNC
479	CCND1
480	CCND2
481	CCND3
482	CCNE1
483	CCNE2
484	CCNF
485	CCNG1
486	CCNG2
487	CCNH
488	CCNO
489	CCNT1
490	CCP110
491	CCR1
492	CCR10
493	CCR2
494	CCR3
495	CCR4
496	CCR5
497	CCR6
498	CCR7
499	CCR8
500	CCR9
501	CCRL2
502	CCT4
503	CCT5
504	CD14
505	CD180
506	CD1A
507	CD1B
508	CD1C
509	CD1D
510	CD2
511	CD209
512	CD22
513	CD27
514	CD274
515	CD276
516	CD28
517	CD320
518	CD34
519	CD36
520	CD3D
521	CD3E
522	CD3G
523	CD4
524	CD40
525	CD40LG
526	CD44
527	CD47
528	CD5
529	CD55
530	CD58
531	CD59
532	CD69
533	CD7
534	CD70
535	CD74
536	CD79A
537	CD80
538	CD81
539	CD82
540	CD83
541	CD86
542	CD8A
543	CD8B
544	CD97
545	CD99
546	CDC123
547	CDC16
548	CDC20
549	CDC25A
550	CDC25B
551	CDC25C
552	CDC27
553	CDC34
554	CDC42
555	CDC42EP3
556	CDC45
557	CDC6
558	CDCA4
559	CDH1
560	CDH11
561	CDH13
562	CDH2
563	CDH3
564	CDH4
565	CDH5
566	CDH6
567	CDK1
568	CDK19
569	CDK2
570	CDK4
571	CDK5R1
572	CDK5RAP1
573	CDK6
574	CDK7
575	CDK8
576	CDKN1A
577	CDKN1B
578	CDKN1C
579	CDKN2A
580	CDKN2B
581	CDKN2C
582	CDKN2D
583	CDKN3
584	CDON
585	CDR2
586	CDSN
587	CEACAM1
588	CEACAM3
589	CEACAM5
590	CEACAM6
591	CEBPA
592	CEBPB
593	CEBPD
594	CEBPZ
595	CEL
596	CELA3A
597	CELA3B
598	CENPE
599	CEP57
600	CERK
601	CES1
602	CETN3
603	CETP
604	CFB
605	CFD
606	CFL1
607	CFLAR
608	CFTR
609	CGN
610	CGRRF1
611	CHAC1
612	CHD4
613	CHD7
614	CHD9
615	CHEK1
616	CHEK2
617	CHERP
618	CHGA
619	CHI3L1
620	CHIA
621	CHIC2
622	CHMP2A
623	CHMP4A
624	CHMP6
625	CHN1
626	CHP
627	CHRD
628	CHSY1
629	CHUK
630	CIAPIN1
631	CIB1
632	CIDEA
633	CIDEB
634	CIITA
635	CIRBP
636	CISD1
637	CKLF
638	CKS1B
639	CKS2
640	CLC
641	CLCA1
642	CLCA2
643	CLDN1
644	CLDN10
645	CLDN11
646	CLDN12
647	CLDN14
648	CLDN15
649	CLDN16
650	CLDN17
651	CLDN18
652	CLDN19
653	CLDN2
654	CLDN3
655	CLDN4
656	CLDN5
657	CLDN6
658	CLDN7
659	CLDN8
660	CLDN9
661	CLEC3B
662	CLEC4C
663	CLEC4E
664	CLEC7A
665	CLIC4
666	CLIC5
667	CLK1
668	CLN3
669	CLPS
670	CLPX
671	CLSTN1
672	CLTB
673	CLTC
674	CLU
675	CMA1
676	CMKLR1
677	CMTM1
678	CMTM2
679	CMTM3
680	CMTM4
681	CNBP
682	CNDP2
683	CNN2
684	CNOT2
685	CNOT4
686	CNPY3
687	CNR1
688	CNTF
689	CNTFR
690	CNTN1
691	COASY
692	COG2
693	COG4
694	COG7
695	COL11A1
696	COL12A1
697	COL14A1
698	COL15A1
699	COL16A1
700	COL18A1
701	COL1A1
702	COL1A2
703	COL3A1
704	COL4A1
705	COL4A2
706	COL4A3
707	COL5A1
708	COL5A2
709	COL6A1
710	COL6A2
711	COL7A1
712	COL8A1
713	COLEC12
714	COMMD4
715	COPB2
716	COPS7A
717	CORO1A
718	COX5A
719	COX6C
720	CP
721	CPA3
722	CPD
723	CPE
724	CPNE3
725	CPSF4
726	CPT1A
727	CPT1B
728	CPT1C
729	CPT2
730	CR1
731	CRADD
732	CRAT
733	CRB1
734	CRB2
735	CRB3
736	CREB1
737	CREB3
738	CREB3L4
739	CREBBP
740	CREG1
741	CRELD2
742	CRHR1
743	CRHR2
744	CRIM1
745	CRK
746	CRKL
747	CRLF2
748	CROT
749	CRP
750	CRTAP
751	CRY1
752	CRYAB
753	CRYZ
754	CS
755	CSDE1
756	CSF1
757	CSF1R
758	CSF2
759	CSF2RB
760	CSF3
761	CSF3R
762	CSK
763	CSNK1A1
764	CSNK1D
765	CSNK1E
766	CSNK2A1
767	CSNK2A2
768	CSNK2B
769	CSRP1
770	CST6
771	CST7
772	CSTB
773	CTBP1
774	CTGF
775	CTLA4
776	CTNNA1
777	CTNNA2
778	CTNNA3
779	CTNNAL1
780	CTNNB1
781	CTNNBIP1
782	CTNNBL1
783	CTNND1
784	CTNND2
785	CTSB
786	CTSC
787	CTSD
788	CTSE
789	CTSK
790	CTSL1
791	CTSS
792	CTTN
793	CUBN
794	CUEDC2
795	CUL1
796	CUL2
797	CUL3
798	CX3CL1
799	CX3CR1
800	CXADR
801	CXCL1
802	CXCL11
803	CXCL12
804	CXCL13
805	CXCL14
806	CXCL16
807	CXCL2
808	CXCL3
809	CXCL5
810	CXCL6
811	CXCL9
812	CXCR1
813	CXCR2
814	CXCR3
815	CXCR4
816	CXCR5
817	CXCR6
818	CXXC4
819	CYB561
820	CYB5R3
821	CYCS
822	CYLD
823	CYP11A1
824	CYP19A1
825	CYP1B1
826	CYP27A1
827	CYP2E1
828	CYP2S1
829	CYP39A1
830	CYP3A5
831	CYP46A1
832	CYP4A11
833	CYP4V2
834	CYP51A1
835	CYP7A1
836	CYP7B1
837	CYSLTR1
838	CYTH1
839	DAAM1
840	DAB2
841	DAB2IP
842	DAD1
843	DAG1
844	DAPK1
845	DARC
846	DAXX
847	DBN1
848	DCHS1
849	DCHS2
850	DCK
851	DCN
852	DCTD
853	DCUN1D4
854	DDB1
855	DDB2
856	DDIT3
857	DDIT4
858	DDIT4L
859	DDR1
860	DDR2
861	DDX10
862	DDX11
863	DDX39B
864	DDX42
865	DDX58
866	DECR1
867	DECR2
868	DEFB1
869	DEGS1
870	DENND2D
871	DENND4A
872	DENR
873	DEPTOR
874	DERA
875	DESI1
876	DFFA
877	DFFB
878	DGAT1
879	DGAT2
880	DGKA
881	DGKZ
882	DHCR24
883	DHCR7
884	DHDDS
885	DHRS7
886	DHX29
887	DIABLO
888	DIAPH1
889	DIAPH2
890	DIO2
891	DIRAS2
892	DIXDC1
893	DKC1
894	DKK1
895	DKK3
896	DLAT
897	DLC1
898	DLD
899	DLG1
900	DLG5
901	DLK1
902	DLL1
903	DLST
904	DLX2
905	DMC1
906	DMTF1
907	DNAJA1
908	DNAJA3
909	DNAJB1
910	DNAJB2
911	DNAJB6
912	DNAJC15
913	DNAJC3
914	DNM1
915	DNM1L
916	DNM2
917	DNMT1
918	DNMT3A
919	DNTT
920	DNTTIP2
921	DOCK1
922	DOCK2
923	DOCK4
924	DOK1
925	DOK2
926	DOK3
927	DOLK
928	DPH2
929	DPP10
930	DPP4
931	DPYSL4
932	DRAM1
933	DRAM2
934	DRAP1
935	DRD1
936	DRD2
937	DSC1
938	DSC2
939	DSC3
940	DSG1
941	DSG2
942	DSG3
943	DSG4
944	DSP
945	DST
946	DUSP1
947	DUSP11
948	DUSP14
949	DUSP22
950	DUSP3
951	DUSP4
952	DUSP6
953	DVL1
954	DVL2
955	DYNLT3
956	DYRK3
957	E2F1
958	E2F2
959	E2F3
960	E2F4
961	EAPP
962	EBI3
963	EBNA1BP2
964	EBP
965	ECD
966	ECH1
967	ECHS1
968	ECI2
969	ECM1
970	ECSIT
971	ECT2
972	EDA2R
973	EDEM1
974	EDEM2
975	EDEM3
976	EDIL3
977	EDN1
978	EDNRB
979	EED
980	EFNA1
981	EFNB1
982	EFNB2
983	EGF
984	EGFR
985	EGR1
986	EGR2
987	EGR3
988	EHD3
989	EHHADH
990	EI24
991	EIF2AK2
992	EIF2AK3
993	EIF2B1
994	EIF3M
995	EIF4A1
996	EIF4B
997	EIF4E
998	EIF4EBP1
999	EIF4EBP2
1000	EIF4G1
1001	EIF4G2
1002	EIF5
1003	EIF5B
1004	ELAC2
1005	ELAVL1
1006	ELK1
1007	ELK4
1008	ELMO1
1009	ELN
1010	ELOVL6
1011	EML3
1012	EMP1
1013	EMR1
1014	ENAH
1015	ENG
1016	ENO1
1017	ENO2
1018	ENO3
1019	ENOPH1
1020	ENOSF1
1021	ENPP1
1022	EOMES
1023	EP300
1024	EPB41
1025	EPB41L2
1026	EPHA1
1027	EPHA2
1028	EPHA3
1029	EPHA4
1030	EPHA5
1031	EPHA7
1032	EPHA8
1033	EPHB1
1034	EPHB2
1035	EPHB3
1036	EPHB4
1037	EPHB6
1038	EPN2
1039	EPO
1040	EPOR
1041	EPRS
1042	EPX
1043	ERBB2
1044	ERBB3
1045	ERBB4
1046	ERCC1
1047	ERCC2
1048	ERCC3
1049	ERCC4
1050	ERCC5
1051	ERCC6
1052	ERCC8
1053	EREG
1054	ERG
1055	ERO1L
1056	ERRFI1
1057	ESAM
1058	ESR1
1059	ESR2
1060	ETFB
1061	ETFDH
1062	ETS1
1063	ETS2
1064	ETV1
1065	ETV4
1066	EVL
1067	EWSR1
1068	EXO1
1069	EXOC2
1070	EXOSC4
1071	EXOSC8
1072	EXT1
1073	EZH2
1074	EZR
1075	F11R
1076	F2
1077	F2R
1078	F3
1079	F8
1080	FABP1
1081	FABP2
1082	FABP3
1083	FABP4
1084	FABP5
1085	FABP6
1086	FABP7
1087	FADD
1088	FADS2
1089	FAH
1090	FAIM
1091	FAM20B
1092	FAM32A
1093	FAM57A
1094	FAM63A
1095	FAM69A
1096	FANCA
1097	FANCD2
1098	FANCG
1099	FAP
1100	FARP2
1101	FAS
1102	FASLG
1103	FASN
1104	FASTKD5
1105	FAT1
1106	FAT2
1107	FAT3
1108	FAT4
1109	FBP1
1110	FBP2
1111	FBXL12
1112	FBXO11
1113	FBXO21
1114	FBXO32
1115	FBXO38
1116	FBXO7
1117	FBXO9
1118	FBXW11
1119	FBXW4
1120	FCER1A
1121	FCER1G
1122	FCER2
1123	FCGR1A
1124	FCGR2A
1125	FCGR2B
1126	FCHO1
1127	FDFT1
1128	FDPS
1129	FEN1
1130	FER
1131	FES
1132	FEZ1
1133	FEZ2
1134	FGF1
1135	FGF10
1136	FGF13
1137	FGF2
1138	FGF20
1139	FGF4
1140	FGF7
1141	FGF9
1142	FGFBP1
1143	FGFR1
1144	FGFR2
1145	FGFR3
1146	FGFR4
1147	FGR
1148	FH
1149	FHIT
1150	FHL2
1151	FIGF
1152	FIS1
1153	FJX1
1154	FKBP14
1155	FKBP1A
1156	FKBP4
1157	FKBP5
1158	FKBP8
1159	FLNA
1160	FLNB
1161	FLT1
1162	FLT3
1163	FLT3LG
1164	FLT4
1165	FN1
1166	FOS
1167	FOSL1
1168	FOSL2
1169	FOXA1
1170	FOXA2
1171	FOXC2
1172	FOXD3
1173	FOXG1
1174	FOXI1
1175	FOXJ3
1176	FOXN1
1177	FOXO1
1178	FOXO3
1179	FOXO4
1180	FOXP1
1181	FOXP2
1182	FOXP3
1183	FPGS
1184	FPR1
1185	FRAT1
1186	FRK
1187	FRS2
1188	FRS3
1189	FRZB
1190	FSD1
1191	FST
1192	FSTL3
1193	FTH1
1194	FTSJ1
1195	FUCA1
1196	FUCA2
1197	FURIN
1198	FUT1
1199	FUT11
1200	FUT8
1201	FXC1
1202	FXYD5
1203	FYN
1204	FZD1
1205	FZD2
1206	FZD3
1207	FZD4
1208	FZD5
1209	FZD6
1210	FZD7
1211	FZD8
1212	FZD9
1213	G3BP1
1214	G6PC
1215	G6PC3
1216	G6PD
1217	GAA
1218	GAB1
1219	GABARAP
1220	GABARAPL1
1221	GABARAPL2
1222	GABPB1
1223	GADD45A
1224	GADD45B
1225	GADD45G
1226	GAL
1227	GALE
1228	GALM
1229	GALNT1
1230	GALNT10
1231	GALNT11
1232	GALNT12
1233	GALNT13
1234	GALNT14
1235	GALNT16
1236	GALNT2
1237	GALNT3
1238	GALNT5
1239	GALNT6
1240	GALNT7
1241	GALNT8
1242	GALNT9
1243	GALNTL5
1244	GALNTL6
1245	GALR1
1246	GALR2
1247	GANAB
1248	GAPDH
1249	GAS2L3
1250	GATA1
1251	GATA2
1252	GATA3
1253	GATA4
1254	GBE1
1255	GBP1
1256	GCA
1257	GCDH
1258	GCG
1259	GCGR
1260	GCK
1261	GCLC
1262	GCLM
1263	GCNT1
1264	GCNT3
1265	GCNT4
1266	GDF2
1267	GDF3
1268	GDF5
1269	GDF6
1270	GDF7
1271	GDNF
1272	GDPD1
1273	GDPD5
1274	GEMIN2
1275	GEMIN5
1276	GFI1
1277	GFOD1
1278	GFPT1
1279	GH1
1280	GH2
1281	GHR
1282	GHRHR
1283	GHRL
1284	GHSR
1285	GJA1
1286	GJA3
1287	GJA4
1288	GJA5
1289	GJA8
1290	GJA9
1291	GJB1
1292	GJB2
1293	GJB3
1294	GJB4
1295	GJB5
1296	GJB6
1297	GJB7
1298	GJC2
1299	GJC3
1300	GJD2
1301	GK
1302	GK2
1303	GLB1
1304	GLI1
1305	GLI2
1306	GLOD4
1307	GLP1R
1308	GLRX
1309	GLT8D1
1310	GLUL
1311	GML
1312	GMNN
1313	GNA11
1314	GNA15
1315	GNAI1
1316	GNAI2
1317	GNAQ
1318	GNAS
1319	GNB5
1320	GNG11
1321	GNL3
1322	GNPDA1
1323	GNPTAB
1324	GNPTG
1325	GNRH1
1326	GOLGB1
1327	GOLT1B
1328	GOT1
1329	GPATCH1
1330	GPATCH8
1331	GPC1
1332	GPC5
1333	GPD1
1334	GPD2
1335	GPER
1336	GPI
1337	GPM6A
1338	GPNMB
1339	GPR17
1340	GPR18
1341	GPR56
1342	GPS1
1343	GPX3
1344	GRB10
1345	GRB2
1346	GRB7
1347	GREM1
1348	GRM1
1349	GRM2
1350	GRM4
1351	GRM5
1352	GRM7
1353	GRN
1354	GRP
1355	GRPR
1356	GRWD1
1357	GSC
1358	GSK3A
1359	GSK3B
1360	GSR
1361	GSTA2
1362	GSTA3
1363	GSTM2
1364	GSTP1
1365	GSTZ1
1366	GTF2A2
1367	GTF2E2
1368	GTF2I
1369	GTPBP8
1370	GTSE1
1371	GUCY1A2
1372	GUCY1A3
1373	GUCY1B3
1374	GULP1
1375	GYPA
1376	GYS1
1377	GYS2
1378	GZMA
1379	GZMB
1380	H2AFV
1381	H2AFX
1382	H6PD
1383	HADH
1384	HADHA
1385	HAL
1386	HAS1
1387	HAS2
1388	HAT1
1389	HAVCR2
1390	HCK
1391	HCLS1
1392	HCRT
1393	HCRTR1
1394	HDAC1
1395	HDAC2
1396	HDAC6
1397	HDAC9
1398	HDGFRP3
1399	HDLBP
1400	HEATR1
1401	HEBP1
1402	HELZ2
1403	HERC6
1404	HERPUD1
1405	HES1
1406	HEXA
1407	HEXB
1408	HEY1
1409	HGF
1410	HGS
1411	HHIP
1412	HIC1
1413	HIF1A
1414	HIPK2
1415	HIST1H2BK
1416	HIST2H2BE
1417	HK1
1418	HK2
1419	HK3
1420	HLA-A
1421	HLA-B
1422	HLA-C
1423	HLA-DMA
1424	HLA-DPA1
1425	HLA-DRA
1426	HLA-E
1427	HMCN1
1428	HMG20B
1429	HMGA2
1430	HMGB1
1431	HMGCL
1432	HMGCR
1433	HMGCS1
1434	HMGCS2
1435	HMMR
1436	HMOX1
1437	HN1L
1438	HNF1B
1439	HNF4A
1440	HNRNPA0
1441	HNRNPA1
1442	HNRNPA2B1
1443	HNRNPUL1
1444	HOMER2
1445	HOOK2
1446	HOPX
1447	HOXA10
1448	HOXA3
1449	HOXA5
1450	HP1BP3
1451	HPRT1
1452	HPSE
1453	HPX
1454	HRAS
1455	HRG
1456	HRH1
1457	HRK
1458	HS2ST1
1459	HSD17B10
1460	HSD17B11
1461	HSP90AA1
1462	HSP90AB1
1463	HSP90B1
1464	HSPA12A
1465	HSPA1A
1466	HSPA1B
1467	HSPA4
1468	HSPA4L
1469	HSPA5
1470	HSPA8
1471	HSPB1
1472	HSPBAP1
1473	HSPD1
1474	HTATIP2
1475	HTATSF1
1476	HTR2A
1477	HTR2C
1478	HTRA1
1479	HTT
1480	HUS1
1481	HYOU1
1482	IAPP
1483	IARS2
1484	ICAM1
1485	ICAM2
1486	ICAM3
1487	ICMT
1488	ICOS
1489	ICOSLG
1490	ID1
1491	ID2
1492	ID3
1493	ID4
1494	IDE
1495	IDH1
1496	IDH2
1497	IDH3A
1498	IDH3B
1499	IDH3G
1500	IDI1
1501	IDI2
1502	IDO1
1503	IER3
1504	IFI6
1505	IFITM2
1506	IFNA1
1507	IFNA2
1508	IFNAR1
1509	IFNB1
1510	IFNG
1511	IFNGR1
1512	IFNGR2
1513	IFRD1
1514	IFRD2
1515	IGF1
1516	IGF1R
1517	IGF2
1518	IGF2BP2
1519	IGF2R
1520	IGFBP1
1521	IGFBP3
1522	IGFBP4
1523	IGFBP5
1524	IGFBP7
1525	IGHMBP2
1526	IGJ
1527	IGSF5
1528	IGSF6
1529	IKBKAP
1530	IKBKB
1531	IKBKE
1532	IKBKG
1533	IKZF1
1534	IKZF2
1535	IKZF3
1536	IL10
1537	IL10RA
1538	IL10RB
1539	IL11
1540	IL12A
1541	IL12B
1542	IL12RB1
1543	IL12RB2
1544	IL13
1545	IL13RA1
1546	IL13RA2
1547	IL15
1548	IL16
1549	IL17A
1550	IL17C
1551	IL17D
1552	IL17F
1553	IL17RA
1554	IL17RB
1555	IL17RC
1556	IL17RE
1557	IL18
1558	IL18R1
1559	IL18RAP
1560	IL1A
1561	IL1B
1562	IL1R1
1563	IL1R2
1564	IL1RAP
1565	IL1RL1
1566	IL1RN
1567	IL2
1568	IL20
1569	IL21
1570	IL22
1571	IL23A
1572	IL23R
1573	IL24
1574	IL25
1575	IL27
1576	IL27RA
1577	IL2RA
1578	IL2RB
1579	IL2RG
1580	IL3
1581	IL31
1582	IL32
1583	IL33
1584	IL3RA
1585	IL4
1586	IL4R
1587	IL5
1588	IL5RA
1589	IL6
1590	IL6R
1591	IL6ST
1592	IL7
1593	IL7R
1594	IL8
1595	IL9
1596	IL9R
1597	ILF2
1598	ILK
1599	INADL
1600	ING4
1601	INHA
1602	INHBA
1603	INHBB
1604	INPP1
1605	INPP4B
1606	INPPL1
1607	INS
1608	INSIG1
1609	INSIG2
1610	INSL3
1611	INSR
1612	INSRR
1613	INTS3
1614	IP6K2
1615	IPO13
1616	IQGAP1
1617	IRAK1
1618	IRAK2
1619	IRAK4
1620	IRF1
1621	IRF2
1622	IRF3
1623	IRF4
1624	IRF7
1625	IRF8
1626	IRF9
1627	IRGM
1628	IRS1
1629	IRS2
1630	IRS4
1631	ISG15
1632	ISG20
1633	ISOC1
1634	ITCH
1635	ITFG1
1636	ITGA1
1637	ITGA11
1638	ITGA2
1639	ITGA2B
1640	ITGA3
1641	ITGA4
1642	ITGA5
1643	ITGA6
1644	ITGA7
1645	ITGA8
1646	ITGA9
1647	ITGAE
1648	ITGAL
1649	ITGAM
1650	ITGAV
1651	ITGAX
1652	ITGB1
1653	ITGB1BP1
1654	ITGB2
1655	ITGB3
1656	ITGB4
1657	ITGB5
1658	ITGB6
1659	ITK
1660	ITPKB
1661	ITPR1
1662	ITPR2
1663	JAG1
1664	JAK1
1665	JAK2
1666	JAK3
1667	JAM2
1668	JAM3
1669	JMJD6
1670	JPH3
1671	JUN
1672	JUNB
1673	JUND
1674	JUP
1675	KAL1
1676	KANK4
1677	KAT2B
1678	KAT6A
1679	KAT6B
1680	KCNIP1
1681	KCNK1
1682	KCNQ1
1683	KCTD5
1684	KDELR2
1685	KDM3A
1686	KDM5A
1687	KDM5B
1688	KDR
1689	KEAP1
1690	KIAA0100
1691	KIAA0196
1692	KIAA0355
1693	KIAA0494
1694	KIAA0528
1695	KIAA0753
1696	KIAA0907
1697	KIAA0947
1698	KIAA1033
1699	KIAA1279
1700	KIF14
1701	KIF20A
1702	KIF2C
1703	KIF5B
1704	KIF5C
1705	KISS1
1706	KISS1R
1707	KIT
1708	KITLG
1709	KLF1
1710	KLF10
1711	KLF13
1712	KLF15
1713	KLF2
1714	KLF3
1715	KLF4
1716	KLF5
1717	KLF9
1718	KLHDC2
1719	KLHL13
1720	KLHL21
1721	KLHL24
1722	KLHL9
1723	KLK3
1724	KNG1
1725	KNTC1
1726	KPNA2
1727	KRAS
1728	KREMEN1
1729	KRT14
1730	KRT18
1731	KRT19
1732	KRT5
1733	KRT7
1734	KRT8
1735	KSR1
1736	KTN1
1737	LAG3
1738	LAGE3
1739	LAMA1
1740	LAMA2
1741	LAMA3
1742	LAMB1
1743	LAMB3
1744	LAMC1
1745	LAMP1
1746	LAMP2
1747	LAMTOR3
1748	LAP3
1749	LAT
1750	LAT2
1751	LATS1
1752	LATS2
1753	LBR
1754	LCAT
1755	LCK
1756	LDHA
1757	LDLR
1758	LDLRAP1
1759	LECT1
1760	LEF1
1761	LEFTY1
1762	LEP
1763	LEPR
1764	LGALS3
1765	LGALS4
1766	LGALS8
1767	LGMN
1768	LGSN
1769	LHCGR
1770	LIF
1771	LIFR
1772	LIG1
1773	LIG3
1774	LIG4
1775	LIMD1
1776	LIMK1
1777	LIPA
1778	LIPE
1779	LIX1L
1780	LLGL1
1781	LLGL2
1782	LMNA
1783	LMNB1
1784	LMNB2
1785	LMO1
1786	LMO2
1787	LMO7
1788	LOX
1789	LOXL1
1790	LPAR1
1791	LPAR2
1792	LPGAT1
1793	LPIN1
1794	LPL
1795	LPP
1796	LRG1
1797	LRMP
1798	LRP1
1799	LRP10
1800	LRP12
1801	LRP1B
1802	LRP5
1803	LRP6
1804	LRPAP1
1805	LRRC16A
1806	LRRC32
1807	LRRC41
1808	LSM5
1809	LSM6
1810	LSR
1811	LTA
1812	LTA4H
1813	LTB
1814	LTB4R
1815	LTBP1
1816	LTBP2
1817	LTBR
1818	LTK
1819	LY86
1820	LY96
1821	LYL1
1822	LYN
1823	LYPLA1
1824	LYRM1
1825	LYZ
1826	LZTR1
1827	MACF1
1828	MAD2L1
1829	MAD2L2
1830	MADD
1831	MAG
1832	MAGI1
1833	MAGI2
1834	MALT1
1835	MAMLD1
1836	MAN1A1
1837	MAN1A2
1838	MAN1B1
1839	MAN1C1
1840	MAN2A1
1841	MAN2A2
1842	MAN2B1
1843	MANBA
1844	MAP1B
1845	MAP1LC3A
1846	MAP1LC3B
1847	MAP2K1
1848	MAP2K2
1849	MAP2K3
1850	MAP2K4
1851	MAP2K5
1852	MAP2K6
1853	MAP2K7
1854	MAP3K1
1855	MAP3K2
1856	MAP3K3
1857	MAP3K4
1858	MAP3K7
1859	MAP4K1
1860	MAP4K4
1861	MAP7
1862	MAPK1
1863	MAPK10
1864	MAPK11
1865	MAPK12
1866	MAPK13
1867	MAPK14
1868	MAPK1IP1L
1869	MAPK3
1870	MAPK6
1871	MAPK7
1872	MAPK8
1873	MAPK8IP2
1874	MAPK8IP3
1875	MAPK9
1876	MAPKAP1
1877	MAPKAPK2
1878	MAPKAPK3
1879	MAPKAPK5
1880	MAPRE1
1881	MAPRE2
1882	MARCO
1883	MARK2
1884	MAST2
1885	MAT2A
1886	MATK
1887	MAX
1888	MAZ
1889	MBD1
1890	MBD4
1891	MBL2
1892	MBNL1
1893	MBNL2
1894	MBOAT7
1895	MBTPS1
1896	MC3R
1897	MCAM
1898	MCEE
1899	MCHR1
1900	MCL1
1901	MCM2
1902	MCM3
1903	MCM4
1904	MCM5
1905	MCOLN1
1906	MCOLN3
1907	MCPH1
1908	MDC1
1909	MDH1
1910	MDH1B
1911	MDH2
1912	MDK
1913	MDM2
1914	MDM4
1915	ME1
1916	ME2
1917	MECOM
1918	MED1
1919	MEF2A
1920	MEF2C
1921	MEFV
1922	MEIS1
1923	MELK
1924	MEN1
1925	MERTK
1926	MEST
1927	MET
1928	METAP2
1929	METRN
1930	MFGE8
1931	MFSD10
1932	MFSD11
1933	MGAT1
1934	MGAT2
1935	MGAT3
1936	MGAT4A
1937	MGAT4B
1938	MGAT4C
1939	MGAT5
1940	MGAT5B
1941	MGMT
1942	MGST1
1943	MICA
1944	MICALL1
1945	MICB
1946	MIF
1947	MIS12
1948	MKI67
1949	MKNK1
1950	MLEC
1951	MLH1
1952	MLH3
1953	MLLT11
1954	MLLT4
1955	MLST8
1956	MLXIPL
1957	MLYCD
1958	MMD
1959	MME
1960	MMP1
1961	MMP10
1962	MMP11
1963	MMP12
1964	MMP13
1965	MMP14
1966	MMP15
1967	MMP16
1968	MMP2
1969	MMP3
1970	MMP7
1971	MMP8
1972	MMP9
1973	MMS19
1974	MN1
1975	MNAT1
1976	MOB1A
1977	MOB1B
1978	MOGS
1979	MOK
1980	MOS
1981	MPDZ
1982	MPG
1983	MPL
1984	MPO
1985	MPP5
1986	MPP6
1987	MPZL1
1988	MRC1
1989	MRCL3
1990	MRE11A
1991	MRPL12
1992	MRPL19
1993	MRPL57
1994	MRPS16
1995	MRPS2
1996	MS4A1
1997	MS4A2
1998	MSH2
[truncated: 1,409 more rows]
